# Supplementary material for: Biomechanical limits of hopping in the hindlimbs of giant extinct kangaroos
Source: Sci Rep. 2026 Jan 22;16:1309. doi: 10.1038/s41598-025-29939-7 (PMC12828012; doi:10.1038/s41598-025-29939-7)
Supplement: Supplementary file 2 — Supplementary Material 2 [file 41598_2025_29939_MOESM2_ESM.xlsx]

## Sheet: Table_S1
Species	Specimen no	Status	Family	Subgroup	Mass_source	Lengths_source	Body_mass_kg	Femur_length_mm	Tibia_length_mm	Metatarsal_IV_length_mm	Metatarsal_IV_AP_midshaft_width_mm	Metatarsal_IV_ML_midshaft_width_mm	Proximal_phalanx_IV_length_mm	Calcaneum_length_mm	Calcaneum_width_mm	Calcaneum_midshaft_ML_width_mm	Calcaneum_midshaft_DV_width_mm	Fig. 2	Fig. 3	Fig. 4	Fig. S1	Fig. S2	Fig.S3	Fig. S4
Aepyprymnus_rufescens	AMNH_65283	Modern	Potoroidae	Potoroinae	SD	CJ	3	94.12	126.19	52.26	4.68	6.27	27.92	18.33	NA	NA	NA	1	1	0	0	1	1	1
Aepyprymnus_rufescens	QM_J5579	Modern	Potoroidae	Potoroinae	SD	CJ	3	96.65	130.48	56.21	5.33	6.92	27.94	22.22	NA	NA	NA	1	1	0	0	1	1	1
Aepyprymnus_rufescens	SAM_M9017	Modern	Potoroidae	Potoroinae	SD	CJIJ	3	102.29	139.44	63.33	NA	NA	27.51	NA	NA	NA	NA	0	0	0	0	1	0	0
Bettongia_lesueur	AM_M2132	Modern	Potoroidae	Potoroinae	SD	CJ	1.1	78.81	108.95	43.46	4.9	5.52	19.41	16.9	NA	NA	NA	1	1	0	0	1	1	1
Bettongia_lesueur	SAM_M2135	Modern	Potoroidae	Potoroinae	SD	CJ	1.1	75.09	NA	42.51	4.86	5.34	21.42	20.16	NA	NA	NA	1	1	0	0	0	1	1
Bettongia_lesueur	Unknown	Modern	Potoroidae	Potoroinae	Th	Th_McG	1.36	77.54	98.57	48.66	NA	NA	42.64	NA	NA	NA	NA	0	0	0	0	1	0	0
Bettongia_penicillata	FMNH_129431	Modern	Potoroidae	Potoroinae	SD	RB	1.3	72.7	99.85	44.69	NA	NA	19.65	NA	NA	NA	NA	0	0	0	0	1	0	0
Bettongia_penicillata	SAM_M18986	Modern	Potoroidae	Potoroinae	SD	CJIJ	1.3	72.99	99.96	42.87	NA	NA	20.39	NA	NA	NA	NA	0	0	0	0	1	0	0
Bettongia_penicillata	SAM_M18986	Modern	Potoroidae	Potoroinae	SD	CJ	1.3	72.58	99.63	42.37	4.57	4.26	19.55	15.68	NA	NA	NA	1	1	0	0	1	1	1
Bettongia_tropica	AM_M40067	Modern	Potoroidae	Potoroinae	SD	CJ	1.6	80.31	106.89	48.43	5.38	5.31	23.1	16.73	NA	NA	NA	1	1	0	0	1	1	1
Caloprymnus_campestris	NTM_48050	Fossil	Potoroidae	Potoroinae	SD	CJ	0.8	87.39	108.17	48.63	4.41	5	25.29	17.86	NA	NA	NA	1	1	0	0	1	1	1
Dendrolagus_bennettianus	WAM_M5530	Modern	Macropodidae	Tree_kangaroo	SD	CJ	13	143.66	155.1	52.63	6.66	10.02	24.26	33.93	NA	NA	NA	1	1	0	0	1	1	1
Dendrolagus_dorianus	AM_M9109	Modern	Macropodidae	Tree_kangaroo	SD	CJ	8.8	124.75	120.73	37.12	5.58	7.21	14.92	25.5	NA	NA	NA	1	1	0	0	1	1	1
Dendrolagus_goodfellowi	NMV_C.25092	Modern	Macropodidae	Tree_kangaroo	SD	CJ	6.7	122.54	121.24	36.26	5.09	7.2	15	25.5	NA	NA	NA	1	1	0	0	1	1	1
Dendrolagus_lumholtzi	AMNH_65265	Modern	Macropodidae	Tree_kangaroo	SD	CJ	5.9	124.23	127.64	41.72	4.89	8.17	19.34	31.05	NA	NA	NA	1	1	0	0	1	1	1
Dendrolagus_lumholtzi	SAM_M7206	Modern	Macropodidae	Tree_kangaroo	SD	CJ	7.4	126.16	138.22	42.33	5.17	8.12	21.65	27.3	NA	NA	NA	1	1	0	0	1	1	1
Dendrolagus_matschiei	QM_J5287	Modern	Macropodidae	Tree_kangaroo	ADW	CJ	9.5	137.9	145.19	47.6	6.45	9.05	24.4	33.14	NA	NA	NA	1	1	0	0	1	1	1
Dendrolagus_matschiei	WAM_M21013	Modern	Macropodidae	Tree_kangaroo	ADW	CJ	9.5	128.53	133.86	36.24	5.25	7.45	15.59	24.01	NA	NA	NA	1	1	0	0	1	1	1
Dorcopsis_atrata	AM_M19461	Modern	Macropodidae	Macropodinae	ADW	CJ	2.3	134.69	166.1	47.51	6.22	7.63	18.4	28	NA	NA	NA	1	1	0	0	1	1	1
Dorcopsis_luctuosa	SAM_M15178	Modern	Macropodidae	Macropodinae	ADW	CJIJ	3.6	126.29	164.87	47.15	5.58	7.21	19.38	27.8	12.24	NA	NA	1	0	1	0	1	1	1
Dorcopsis_luctuosa	Unknown	Modern	Macropodidae	Macropodinae	ADW	Th_Ja	3.6	121.25	159.56	47.22	NA	NA	42.08	NA	NA	NA	NA	0	0	0	0	1	0	0
Dorcopsis_muelleri	AM_M32341	Modern	Macropodidae	Macropodinae	SD	CJ	9	162.89	226.21	61.14	8.78	8.9	23.57	35.78	NA	NA	NA	1	1	0	0	1	1	1
Dorcopsis_muelleri	AMNH_22262	Modern	Macropodidae	Macropodinae	SD	CJ	5	133.87	189.7	31.72	6.83	6.47	21.39	26.41	NA	NA	NA	1	1	0	0	1	1	1
Dorcopsis_muelleri	NHMUK_1933.11.4.4	Modern	Macropodidae	Macropodinae	SD	CJIJ	5	117.24	175.82	59.59	4.89	8.17	23.92	NA	NA	NA	NA	1	0	0	0	1	1	1
Dorcopsoides_sp	NTM_P890	Fossil	Macropodidae	Macropodinae	CJ	CJ	11	153.29	NA	73.91	NA	NA	31.74	38.46	NA	NA	NA	0	1	0	0	0	0	0
Ganawamaya_gillespieae	QM_F34532	Fossil	Balbaridae	Balbaridae	B	CJ	6	133.85	189.7	48.7	9.27	8	20.5	30.35	NA	NA	NA	1	1	0	0	1	1	1
Hadronomas_puckridgei	NTM_borrowed_material	Fossil	Sthenurinae	Sthenurinae	Wa	CJ	72.8	NA	NA	150.86	15.98	19.96	52.31	71.14	NA	NA	NA	1	1	0	0	0	1	1
Hadronomas_puckridgei	NTM_Composite	Fossil	Sthenurinae	Sthenurinae	Wa	CJ	72.8	271.91	493	157.82	18.04	20.45	53.11	70.86	NA	NA	NA	1	1	0	0	1	1	1
Hypsiprymnodon_moschatus	SAM_M11940	Modern	Hypsiprymnodontidae	Hypsiprymnodontidae	SD	CJIJ	0.5	61.53	71.23	23.16	NA	NA	10.7	11.08	3.32	NA	NA	0	0	1	0	1	0	1
Hypsiprymnodon_moschatus	Unknown	Modern	Hypsiprymnodontidae	Hypsiprymnodontidae	SD	Th_Ja	0.5	60.59	67.21	21.68	NA	NA	22.15	NA	NA	NA	NA	0	0	0	0	1	0	0
Lagorchestes_conspicillatus	AMNH_197659	Modern	Macropodidae	Macropodinae	SD	CJ	3.1	104.11	153.15	64.58	5.68	6.58	21.84	23.66	NA	NA	NA	1	1	0	0	1	1	1
Lagorchestes_conspicillatus	WAM_M7032	Modern	Macropodidae	Macropodinae	SD	CJ	3.1	104.76	145.09	61.8	4.48	5.39	20.17	22.02	NA	NA	NA	1	1	0	0	1	1	1
Lagorchestes_conspicillatus	WAM_M7632	Modern	Macropodidae	Macropodinae	SD	CJIJ	3.1	104.98	146.83	61.12	6.45	9.05	19.87	NA	NA	NA	NA	1	0	0	0	1	1	1
Lagorchestes_hirsutus	AM_M40031	Modern	Macropodidae	Macropodinae	SD	CJ	1.7	80.08	118.52	42.64	4.63	5.22	19.57	18.47	NA	NA	NA	1	1	0	0	1	1	1
Lagorchestes_hirsutus	SAM_M3587	Modern	Macropodidae	Macropodinae	SD	CJ	1.7	91.32	127.93	53.27	4.27	4.2	18.88	17.92	NA	NA	NA	1	1	0	0	1	1	1
Lagorchestes_hirsutus	SAM_M3590	Modern	Macropodidae	Macropodinae	SD	CJIJ	1.7	81.24	128.23	47.74	6.22	7.63	16.36	NA	NA	NA	NA	1	0	0	0	1	1	1
Lagostrophus_fasciatus	AM_M40303	Modern	Lagostrophinae	Lagostrophinae	SD	CJ	1.7	86.38	116.9	42.24	4.49	4.95	19.8	20.07	NA	NA	NA	1	1	0	0	1	1	1
Lagostrophus_fasciatus	WAM_M4393	Modern	Lagostrophinae	Lagostrophinae	SD	CJIJ	1.7	80.83	109.37	43.01	NA	NA	19.24	NA	NA	NA	NA	0	0	0	0	1	0	0
Lagostrophus_fasciatus	WAM_M6791	Modern	Lagostrophinae	Lagostrophinae	SD	CJIJ	1.7	87.19	119.33	46.15	NA	NA	18.32	NA	NA	NA	NA	0	0	0	0	1	0	0
Lagostrophus_fasciatus	WAM_M16285	Modern	Lagostrophinae	Lagostrophinae	SD	CJ	1.7	85.14	117.13	44.36	4.5	5.23	20.1	18.48	NA	NA	NA	1	1	0	0	1	1	1
Lagostrophus_fasciatus	WAM_M22911	Modern	Lagostrophinae	Lagostrophinae	SD	CJ	1.7	85.45	118.34	48.89	4.91	5.32	NA	19.48	NA	NA	NA	1	1	0	0	0	1	1
Lagostrophus_fasciatus	WAM_M4393	Modern	Lagostrophinae	Lagostrophinae	SD	CJ	1.7	80.48	107.84	44.81	4.24	5.03	19.26	17.97	NA	NA	NA	1	1	0	0	1	1	1
Macropus_ferragus	NMV_P25290	Fossil	Macropodidae	Macropus_complex	D	CJ	150	NA	646	198.74	23.28	24.02	51.96	93.45	NA	NA	NA	1	1	0	0	0	1	1
Macropus_fuliginosus	SAM_M16578	Modern	Macropodidae	Macropus_complex	SD	CJ	38	211.9	480	148.99	14.52	13.81	40.15	63.07	NA	NA	NA	1	1	0	0	1	1	1
Macropus_fuliginosus	SAM_M21497	Modern	Macropodidae	Macropus_complex	SD	CJ	70	246.91	545	175.16	16.88	17.61	45.62	75.04	NA	NA	NA	1	1	0	0	1	1	1
Macropus_giganteus	AMNH_35186	Modern	Macropodidae	Macropus_complex	GB	CJ	43	212.05	401.2	144.56	13.96	17.14	45.09	63.57	NA	NA	NA	1	1	0	0	1	1	1
Macropus_giganteus	AMNH_35747	Modern	Macropodidae	Macropus_complex	GB	CJ	43	254.44	517	164.16	14.6	19.62	46.58	74.25	NA	NA	NA	1	1	0	0	1	1	1
Macropus_giganteus	NMV_C5532	Modern	Macropodidae	Macropus_complex	SD	CJ	28	209	410	154.03	14.76	15.39	47.53	64.17	NA	NA	NA	1	1	0	0	1	1	1
Macropus_giganteus	QM_J11525	Modern	Macropodidae	Macropus_complex	GB	CJ	43	252.71	530	169.37	16.77	19	48.9	78.42	NA	NA	NA	1	1	0	0	1	1	1
Macropus_giganteus	SAM_composite_(parts_fit_together)	Modern	Macropodidae	Macropus_complex	GB	CJ	43	NA	NA	171.35	17.96	20.19	45.88	76.9	NA	NA	NA	1	1	0	0	0	1	1
Macropus_giganteus	AMNH_2390	Modern	Macropodidae	Macropus_complex	SD	CJ	37.8	NA	NA	180.5	17.45	16.46	42.24	NA	NA	NA	NA	1	0	0	0	0	1	1
Macropus_giganteus	Unknown	Modern	Macropodidae	Macropus_complex	Th	Th_McG	23.45	226.81	409.64	155.8	NA	NA	85.47	NA	NA	NA	NA	0	0	0	0	1	0	0
Macropus_titan	AMNH_18362	Fossil	Macropodidae	Macropus_complex	CJ	CJ	160	320	NA	188.34	28.46	24.96	57.63	96.88	NA	NA	NA	1	1	0	0	0	1	1
Macropus_titan	NHMUK_composite	Fossil	Macropodidae	Macropus_complex	CJ	CJ	160	NA	NA	213.78	25.64	27.13	62.57	109.73	NA	NA	NA	1	1	0	0	0	1	1
Macropus_titan	NMV_Lancefield_composite	Fossil	Macropodidae	Macropus_complex	CJ	CJ	160	NA	NA	207	24.73	24.63	64.22	99.42	NA	NA	NA	1	1	0	0	0	1	1
Macropus_unknown	Unknown	Modern	Macropodidae	Macropus_complex	Th	Th_McG	6.62	119.62	187.55	73.17	NA	NA	56.44	NA	NA	NA	NA	0	0	0	0	1	0	0
Notamacropus_agilis	AMNH_35750	Modern	Macropodidae	Macropus_complex	SD	CJ	11	162.22	247.59	97.37	10.77	10.02	28.01	37.08	NA	NA	NA	1	1	0	0	1	1	1
Notamacropus_dorsalis	NMV_6490	Modern	Macropodidae	Macropus_complex	SD	CJIJ	16	131.06	211.75	89.96	NA	NA	25.3	NA	NA	NA	NA	0	0	0	0	1	0	0
Notamacropus_dorsalis	NMV_C6490	Modern	Macropodidae	Macropus_complex	SD	CJ	16	134.89	201.98	77.75	7.23	8.59	22.35	34.77	NA	NA	NA	1	1	0	0	1	1	1
Notamacropus_eugenii	NHMUK_1948.7.12.3	Modern	Macropodidae	Macropus_complex	SD	CJIJ	6.55	100.91	171.53	60.44	NA	NA	26.57	NA	NA	NA	NA	0	0	0	0	1	0	0
Notamacropus_eugenii	NMV_C7908	Modern	Macropodidae	Macropus_complex	SD	CJ	5.5	114.85	159.98	58.6	6.35	7.53	22.04	28.85	NA	NA	NA	1	1	0	0	1	1	1
Notamacropus_eugenii	Unknown	Modern	Macropodidae	Macropus_complex	Th	Th_McG	6.74	124	187	74	NA	NA	63	NA	NA	NA	NA	0	0	0	0	1	0	0
Notamacropus_eugenii	Unknown	Modern	Macropodidae	Macropus_complex	Th	Th_McG	5.77	113	178	76	NA	NA	53	NA	NA	NA	NA	0	0	0	0	1	0	0
Notamacropus_eugenii	Unknown	Modern	Macropodidae	Macropus_complex	Th	Th_McG	6.76	120	191	66	NA	NA	59	NA	NA	NA	NA	0	0	0	0	1	0	0
Notamacropus_eugenii	Unknown	Modern	Macropodidae	Macropus_complex	Th	Th_McG	7.15	119	191	68	NA	NA	57	NA	NA	NA	NA	0	0	0	0	1	0	0
Notamacropus_eugenii	Unknown	Modern	Macropodidae	Macropus_complex	Th	Th_McG	6.78	122	189	75	NA	NA	50	NA	NA	NA	NA	0	0	0	0	1	0	0
Notamacropus_eugenii	Unknown	Modern	Macropodidae	Macropus_complex	Th	Th_McG	7.4	129	191	107	NA	NA	72	NA	NA	NA	NA	0	0	0	0	1	0	0
Notamacropus_eugenii	Unknown	Modern	Macropodidae	Macropus_complex	Th	Th_McG	6.64	114.63	176.65	71	NA	NA	56.03	NA	NA	NA	NA	0	0	0	0	1	0	0
Notamacropus_parma	SAM_M7192	Modern	Macropodidae	Macropus_complex	SD	CJ	3.8	110.75	145.77	57.82	5.73	6.46	22.4	26.44	NA	NA	NA	1	1	0	0	1	1	1
Notamacropus_parryi	AMNH_65054	Modern	Macropodidae	Macropus_complex	SD	CJ	11	168.32	261.69	103.62	12.5	10.99	32.12	43.64	NA	NA	NA	1	1	0	0	1	1	1
Notamacropus_rufogriseus	Unknown	Modern	Macropodidae	Macropus_complex	ADW	Th_Ja	15	156.8	233.84	89.59	NA	NA	72.75	NA	NA	NA	NA	0	0	0	0	1	0	0
Onychogalea_fraenata	SAM_M24347	Modern	Macropodidae	Macropodinae	SD	CJ	5.5	128	NA	61.57	6.99	7.93	24.46	27	NA	NA	NA	1	1	0	0	0	1	1
Onychogalea_fraenata	NMV_C6400	Modern	Macropodidae	Macropodinae	SD	CJ	4.5	113.4	172.4	59.91	6.83	6.98	25.42	27.06	NA	NA	NA	1	1	0	0	1	1	1
Onychogalea_fraenata	SAM_M24347	Modern	Macropodidae	Macropodinae	SD	CJIJ	5	125.18	195.03	60.92	NA	NA	23.18	NA	NA	NA	NA	0	0	0	0	1	0	0
Onychogalea_fraenata	UMZC_a12._59/3	Modern	Macropodidae	Macropodinae	SD	RB	5	106.21	155.55	62.25	NA	NA	23.11	NA	NA	NA	NA	0	0	0	0	1	0	0
Onychogalea_fraenata	Unknown	Modern	Macropodidae	Macropodinae	SD	Th_Ja	5	113.4	172.4	59.91	NA	NA	57.42	NA	NA	NA	NA	0	0	0	0	1	0	0
Onychogalea_fraenata	Unknown	Modern	Macropodidae	Macropodinae	SD	Th_Ja	5	102.35	155.29	55.68	NA	NA	54.26	NA	NA	NA	NA	0	0	0	0	1	0	0
Onychogalea_unguifera	WAM_M11611	Modern	Macropodidae	Macropodinae	SD	CJIJ	6.7	143.74	216.66	93.94	NA	NA	34.87	NA	NA	NA	NA	0	0	0	0	1	0	0
Onychogalea_unguifera	WAM_M11622	Modern	Macropodidae	Macropodinae	SD	CJ	7.5	132.36	205.18	76.93	8.33	9.22	33.29	34.95	NA	NA	NA	1	1	0	0	1	1	1
Osphranter_antilopinus	AMNH_70449	Modern	Macropodidae	Macropus_complex	SD	CJ	37	221.71	359.26	127.61	12.07	14.17	40.49	63.13	NA	NA	NA	1	1	0	0	1	1	1
Osphranter_antilopinus	Unknown	Modern	Macropodidae	Macropus_complex	ADW	Th_Ja	42.5	221.71	359.26	127.61	NA	NA	98.87	NA	NA	NA	NA	0	0	0	0	1	0	0
Osphranter_robustus	AMNH_65036	Modern	Macropodidae	Macropus_complex	SD	CJ	40	232.61	507	128.58	13.49	15.5	40.1	60.27	NA	NA	NA	1	1	0	0	1	1	1
Osphranter_robustus	SAM_3695	Modern	Macropodidae	Macropus_complex	SD	CJIJ	40	252.91	431.47	166.74	NA	NA	42.1	NA	NA	NA	NA	0	0	0	0	1	0	0
Osphranter_robustus	SAM_M13977	Modern	Macropodidae	Macropus_complex	SD	CJ	40	251.58	466	142.94	15.02	16.59	45.41	69.63	NA	NA	NA	1	1	0	0	1	1	1
Osphranter_robustus	SAM_M3695	Modern	Macropodidae	Macropus_complex	SD	CJ	40	235.97	410	134.05	14.46	15.84	42.97	60.8	NA	NA	NA	1	1	0	0	1	1	1
Osphranter_rufus	AMNH_200473	Modern	Macropodidae	Macropus_complex	SD	CJ	57.9	223.1	486.81	169.08	14.88	18.52	51.72	70.3	NA	NA	NA	1	1	0	0	1	1	1
Osphranter_rufus	NHMUK_205	Modern	Macropodidae	Macropus_complex	SD	CJIJ	57.9	253.46	591.16	180.91	NA	NA	45.19	NA	NA	NA	NA	0	0	0	0	1	0	0
Osphranter_rufus	SAM_M2195	Modern	Macropodidae	Macropus_complex	SD	CJ	24.7	183	387	137.24	12.56	13.65	37.24	58.56	NA	NA	NA	1	1	0	0	1	1	1
Osphranter_rufus	SAM_M6559	Modern	Macropodidae	Macropus_complex	SD	CJ	57.9	213.24	421	142.94	13.66	13.82	40.29	58.83	NA	NA	NA	1	1	0	0	1	1	1
Petrogale_assimilis	NHMUK_223	Modern	Macropodidae	Macropodinae	ADW	CJIJ	4.5	104.69	147.41	56.02	NA	NA	23.09	NA	NA	NA	NA	0	0	0	0	1	0	0
Petrogale_assimilis	QM_J4470	Modern	Macropodidae	Macropodinae	ADW	CJ	4.5	119.13	156.09	55.34	5.15	6.56	23.11	25.09	NA	NA	NA	1	1	0	0	1	1	1
Petrogale_assimilis	NHMUK_223	Modern	Macropodidae	Macropodinae	ADW	CJ	4.5	104.18	131.58	50.14	4.99	6.8	22.84	22.3	NA	NA	NA	1	1	0	0	1	1	1
Petrogale_godmani	SAM_M7189	Modern	Macropodidae	Macropodinae	WM	CJIJ	5	107.22	142.42	53.48	NA	NA	22.89	NA	NA	NA	NA	0	0	0	0	1	0	0
Petrogale_herberti	AMNH_65241	Modern	Macropodidae	Macropodinae	Sch	CJ	5.2	125.95	173.7	56.32	5.55	7.96	25.38	31.13	NA	NA	NA	1	1	0	0	1	1	1
Petrogale_lateralis	AM_M24183	Modern	Macropodidae	Macropodinae	SD	CJ	4.6	107.43	151.72	49.25	5.11	5.99	20.79	24.84	NA	NA	NA	1	1	0	0	1	1	1
Petrogale_lateralis	Unknown	Modern	Potoroidae	Potoroinae	Th	Th_McG	2.59	126.76	160.95	62.94	NA	NA	44.14	NA	NA	NA	NA	0	0	0	0	1	0	0
Petrogale_penicillata	FMNH_64435	Modern	Macropodidae	Macropodinae	ADW	RB	7.45	101.23	130.7	47.25	NA	NA	19.7	NA	NA	NA	NA	0	0	0	0	1	0	0
Petrogale_penicillata	Unknown	Modern	Macropodidae	Macropodinae	ADW	Th_Ja	7.45	125.95	173.7	56.32	NA	NA	57.54	NA	NA	NA	NA	0	0	0	0	1	0	0
Petrogale_xanthopus	AMNH_35642	Modern	Macropodidae	Macropodinae	SD	CJ	6.5	109.2	152.48	57.08	5.35	6.55	24.53	29.75	NA	NA	NA	1	1	0	0	1	1	1
Petrogale_xanthopus	WAM_M11469	Modern	Macropodidae	Macropodinae	SD	CJIJ	6.1	151.65	235.44	70.96	NA	NA	28.94	NA	NA	NA	NA	0	0	0	0	1	0	0
Petrogale_xanthopus	Unknown	Modern	Macropodidae	Macropodinae	ADW	Th_Ja	5.5	144.74	225.93	69.49	NA	NA	62.49	NA	NA	NA	NA	0	0	0	0	1	0	0
Petrogale_xanthopus	Unknown	Modern	Macropodidae	Macropodinae	Th	Th_McG	5.66	135.16	190.76	83.4	NA	NA	48.76	NA	NA	NA	NA	0	0	0	0	1	0	0
Potorous_longipes	NMV_32723	Modern	Potoroidae	Potoroinae	SD	CJIJ	1.9	84.23	107.68	42.71	NA	NA	21	NA	NA	NA	NA	0	0	0	0	1	0	0
Potorous_longipes	NMV_C12772	Modern	Potoroidae	Potoroinae	SD	CJ	1.9	NA	NA	37.62	4.06	5.66	18.81	NA	NA	NA	NA	1	0	0	0	0	1	1
Potorous_tridactylus	AMNH_65297	Modern	Potoroidae	Potoroinae	SD	CJ	1.1	78.1	94.01	31.56	4.2	4.22	16.5	17.71	NA	NA	NA	1	1	0	0	1	1	1
Potorous_tridactylus	FMNH_57805	Modern	Potoroidae	Potoroinae	ADW	RB	1.25	63.63	78.44	27.17	NA	NA	12.07	NA	NA	NA	NA	0	0	0	0	1	0	0
Potorous_tridactylus	Unknown	Modern	Potoroidae	Potoroinae	Th	Th_McG	0.86	76.47	94.39	49	NA	NA	36.08	NA	NA	NA	NA	0	0	0	0	1	0	0
Potorous_tridactylus	Unknown	Modern	Potoroidae	Potoroinae	Th	Th_McG	0.79	70.35	84.92	32.73	NA	NA	36.25	NA	NA	NA	NA	0	0	0	0	1	0	0
Procoptodon_browneorum	WAM_68-3-637	Fossil	Sthenurinae	Sthenurinae	Sim_P_g	CJ	50	NA	NA	135.83	17.63	16.75	38.52	NA	NA	NA	NA	1	0	0	0	0	1	1
Procoptodon_gilli	SAM_composite	Fossil	Sthenurinae	Sthenurinae	H	CJ	66	NA	340	148	21.3	15.77	NA	NA	NA	NA	NA	1	0	0	0	0	1	1
Procoptodon_sp.	NMV_unnumbered	Fossil	Sthenurinae	Sthenurinae	H	CJ	232	NA	575	213	37.9	33.69	55.07	93.26	NA	NA	NA	1	1	0	0	0	1	1
Protemnodon_anak	NMV_P39105	Fossil	Macropodidae	Protemnodon	Wa	CJ	123	NA	NA	122.89	18.75	22.63	46.85	84.33	NA	NA	NA	1	1	0	0	0	1	1
Protemnodon_brehus	AMNH_145501	Fossil	Macropodidae	Protemnodon	H	CJ	110	271.06	NA	121.24	19.68	22.26	47.36	85.12	NA	NA	NA	1	1	0	0	0	1	1
Protemnodon_snewini	QM_F9075	Fossil	Macropodidae	Protemnodon	Sim_M_g	CJ	38	NA	483	103	17.16	20.91	NA	NA	NA	NA	NA	1	0	0	0	0	1	1
Rhizosthenurus_flanneryi	QM_F31456	Fossil	Sthenurinae	Sthenurinae	B	CJ	9	NA	NA	90.88	12.38	13.96	33.06	50.97	NA	NA	NA	1	1	0	0	0	1	1
Setonix_brachyurus	NMV_23029	Modern	Macropodidae	Macropodinae	SD	CJIJ	3.3	101.42	109.74	40.58	NA	NA	16.91	NA	NA	NA	NA	0	0	0	0	1	0	0
Setonix_brachyurus	NMV_C23029	Modern	Macropodidae	Macropodinae	SD	CJ	3.6	104.17	119.7	41.81	5.52	6.09	17.1	24.96	NA	NA	NA	1	1	0	0	1	1	1
Setonix_brachyurus	WAM_M6792	Modern	Macropodidae	Macropodinae	SD	CJ	2.9	102.7	118.47	39.42	5.46	6.71	18.07	24.67	NA	NA	NA	1	1	0	0	1	1	1
Setonix_brachyurus	Unknown	Modern	Macropodidae	Macropodinae	Th	Th_McG	2.89	106.53	108.77	46.13	NA	NA	37.45	NA	NA	NA	NA	0	0	0	0	1	0	0
Simosthenurus_occidentalis	SAM_P20820	Fossil	Sthenurinae	Sthenurinae	Wa	CJ	112.76	266.01	412	136.47	22.27	22.47	54	68.54	NA	NA	NA	1	1	0	0	1	1	1
Sthenurus_andersoni	SAM_P13673	Fossil	Sthenurinae	Sthenurinae	Wa	CJ	58.97	213.23	418	133.18	20.04	14.96	41.24	55.37	NA	NA	NA	1	1	0	0	1	1	1
Sthenurus_stirlingi	AMNH_117496	Fossil	Sthenurinae	Sthenurinae	Wa	CJ	152.05	297.98	535	162.86	29.03	20.79	54.56	75.25	NA	NA	NA	1	1	0	0	1	1	1
Sthenurus_stirlingi	AMNH_117497	Fossil	Sthenurinae	Sthenurinae	Wa	CJ	132.84	260.72	502	162.33	24.9	20.63	53.42	75.31	NA	NA	NA	1	1	0	0	1	1	1
Sthenurus_stirlingi	AMNH_140809	Fossil	Sthenurinae	Sthenurinae	Wa	CJ	158.52	286.67	552	174.93	29.48	23.8	58.82	81.91	NA	NA	NA	1	1	0	0	1	1	1
Sthenurus_stirlingi	NMV_P150278	Fossil	Sthenurinae	Sthenurinae	CJ	CJ	133	260	500	160.4	22.9	20.35	53.59	72.22	NA	NA	NA	1	1	0	0	1	1	1
Sthenurus_stirlingi	AMNH_117494A	Fossil	Sthenurinae	Sthenurinae	CJ	CJ	164	NA	NA	183.72	31.8	22.03	61.04	86.42	53.49	NA	NA	1	1	1	0	0	1	1
Sthenurus_tindalei	AMNH_117493	Fossil	Sthenurinae	Sthenurinae	H	CJ	127	293.44	500.1	154.93	24.55	20.46	51.97	79.91	NA	NA	NA	1	1	0	0	1	1	1
Sthenurus_tindalei	AMNH_117499	Fossil	Sthenurinae	Sthenurinae	H	CJ	127	281	494	154.93	24.55	20.46	51.97	NA	NA	NA	NA	1	0	0	0	1	1	1
Thylogale_billardierii	NHMUK_49.6.20.3	Modern	Macropodidae	Macropodinae	RR	CJIJ	7.4	138.21	163.49	57.98	NA	NA	21.09	NA	NA	NA	NA	0	0	0	0	1	0	0
Thylogale_billardierii	NHMUK_49.6.20.3	Modern	Macropodidae	Macropodinae	RR	CJ	7.4	135.11	167.51	57.41	7.53	8.58	23.93	28.67	NA	NA	NA	1	1	0	0	1	1	1
Thylogale_stigmatica	AMNH_65153	Modern	Macropodidae	Macropodinae	SD	CJ	5.1	132	184.4	55.41	5.69	6.61	20.11	23.32	NA	NA	NA	1	1	0	0	1	1	1
Thylogale_stigmatica	UMZC_a12._44/1	Modern	Macropodidae	Macropodinae	ADW	RB	4.65	122.87	176.14	62.32	NA	NA	18.6	NA	NA	NA	NA	0	0	0	0	1	0	0
Thylogale_thetis	AM_M51512	Modern	Macropodidae	Macropodinae	SD	CJ	4.7	105.93	135.93	52.45	5.22	6.06	18.47	24.71	NA	NA	NA	1	1	0	0	1	1	1
Wallabia_bicolor	AMNH_65722	Modern	Macropodidae	Macropodinae	SD	CJ	12	168.16	243.1	84.38	8.32	9.55	32.06	40.73	NA	NA	NA	1	1	0	0	1	1	1
Wallabia_bicolor	SAM_M11364	Modern	Macropodidae	Macropodinae	SD	CJIJ	17	212.01	312.21	95.77	NA	NA	38.06	NA	NA	NA	NA	0	0	0	0	1	0	0
Wallabia_bicolor	SAM_M11364	Modern	Macropodidae	Macropodinae	SD	CJ	17	200.41	300	95.61	12.06	11.88	39.16	50.24	NA	NA	NA	1	1	0	0	1	1	1
Dendrolagus_bennettianus	NMV_C7125	Modern	Macropodidae	Tree_kangaroo	WM	NMV_MJ	10.45	NA	NA	46.32	NA	NA	NA	30.27	12.42	9.61	10.17	0	0	1	1	0	0	1
Dendrolagus_bennettianus	SAM_M5530	Modern	Macropodidae	Tree_kangaroo	SD	MJIJ	13	NA	NA	52.5	NA	NA	NA	36.54	14.86	NA	NA	0	0	1	0	0	0	1
Dendrolagus_goodfellowi	NMV_C25092	Modern	Macropodidae	Tree_kangaroo	WM	NMV_MJ	7.6	NA	NA	36.19	NA	NA	NA	24.52	13.15	8.39	9.05	0	0	1	1	0	0	1
Dendrolagus_lumholtzi	NMV_C7127	Modern	Macropodidae	Tree_kangaroo	WM	NMV_MJ	7.65	NA	NA	40.73	NA	NA	NA	27.31	11.34	9.09	9.52	0	0	1	1	0	0	1
Dendrolagus_matschiei	NMV_C5582	Modern	Macropodidae	Tree_kangaroo	WM	NMV_MJ	8.5	NA	NA	35.76	NA	NA	NA	23.95	13.19	8.67	9.33	0	0	1	1	0	0	1
Dorcopsis_luctuosa	NMV_C31253	Modern	Macropodidae	Macropodinae	WM	NMV_MJ	9.15	NA	NA	47.69	NA	NA	NA	27.42	12.35	7.46	12.12	0	0	1	1	0	0	1
Dorcopsis_sp	NMV_C31632	Modern	Macropodidae	Macropodinae	NMV_lab	NMV_MJ	4.128	NA	NA	44.38	NA	NA	NA	24.04	11.53	6.74	9.33	0	0	1	1	0	0	1
Macropus_fuliginosus	NMV_C11377	Modern	Macropodidae	Macropus_complex	WM	NMV_MJ	36.5	NA	NA	148.83	NA	NA	NA	50.55	14.43	NA	NA	0	0	1	0	0	0	1
Macropus_fuliginosus	NMV_C23512	Modern	Macropodidae	Macropus_complex	WM	NMV_MJ	36.5	NA	NA	160.84	NA	NA	NA	70.83	20.95	9.96	21.81	0	0	1	1	0	0	1
Macropus_fuliginosus	SAM_M2219	Modern	Macropodidae	Macropus_complex	SD	MJIJ	54	NA	NA	155.71	NA	NA	NA	73.81	21.98	NA	NA	0	0	1	0	0	0	1
Macropus_giganteus	NMV_C31690	Modern	Macropodidae	Macropus_complex	NMV_lab	NMV_MJ	21.04	NA	NA	126.21	NA	NA	NA	56.44	17.11	NA	NA	0	0	1	0	0	0	1
Macropus_giganteus	NMV_C6465	Modern	Macropodidae	Macropus_complex	WM	NMV_MJ	54.5	NA	NA	170	NA	NA	NA	77.45	24.07	13.06	25.14	0	0	1	1	0	0	1
Macropus_giganteus	NMV_P39127	Fossil	Macropodidae	Macropus_complex	H	NMV_MJ	102.333	NA	NA	171.95	NA	NA	NA	90.92	32.34	21.26	30.53	0	0	1	1	0	0	1
Macropus_titan	NHMUK-PVM10702a	Fossil	Macropodidae	Macropus_complex	Wa	WaIJ	176	NA	NA	213.78	NA	NA	NA	109.73	52.91	NA	NA	0	0	1	0	0	0	1
Notamacropus_agilis	NMV_C31562U	Modern	Macropodidae	Macropus_complex	WM	NMV_MJ	16.75	NA	NA	96.01	NA	NA	NA	43.67	13.77	7.32	13.46	0	0	1	1	0	0	1
Notamacropus_eugenii	NMV_C7305	Modern	Macropodidae	Macropus_complex	WM	NMV_MJ	4.57	NA	NA	57.44	NA	NA	NA	26.38	9.05	5.39	8.72	0	0	1	1	0	0	1
Notamacropus_parryi	NMV_C6605	Modern	Macropodidae	Macropus_complex	SD	NMV_MJ	11	NA	NA	127.33	NA	NA	NA	57.36	17.39	8.98	18.05	0	0	1	1	0	0	1
Notamacropus_rufogriseus	NMV_C22286	Modern	Macropodidae	Macropus_complex	NMV_lab	NMV_MJ	7.03	NA	NA	93.27	NA	NA	NA	36.77	11.72	NA	NA	0	0	1	0	0	0	1
Notamacropus_rufogriseus	NMV_C6428	Modern	Macropodidae	Macropus_complex	WM	NMV_MJ	16.8125	NA	NA	92.3	NA	NA	NA	43.2	14.77	9.09	14.54	0	0	1	1	0	0	1
Osphranter_rufus	NMV_C30597	Modern	Macropodidae	Macropus_complex	WM	NMV_MJ	28	NA	NA	133.15	NA	NA	NA	51.35	15.53	NA	NA	0	0	1	0	0	0	1
Osphranter_rufus	NMV_C6590	Modern	Macropodidae	Macropus_complex	WM	NMV_MJ	57	NA	NA	175.51	NA	NA	NA	81.22	24.86	13.26	26.73	0	0	1	1	0	0	1
Osphranter_rufus	SAM_M16381	Modern	Macropodidae	Macropus_complex	SD	MJIJ	24.7	NA	NA	189.91	NA	NA	NA	76.37	20.15	NA	NA	0	0	1	0	0	0	1
Petrogale_godmani	NMV_C26530	Modern	Macropodidae	Macropodinae	NMV_lab	NMV_MJ	13	NA	NA	60.17	NA	NA	NA	29.55	10.85	6.35	9.61	0	0	1	1	0	0	1
Petrogale_penicillata	NMV_C18504	Modern	Macropodidae	Macropodinae	NMV_lab	NMV_MJ	5.5	NA	NA	58.01	NA	NA	NA	29.77	9.26	5.7	10.13	0	0	1	1	0	0	1
Petrogale_penicillata	NMV_C26678	Modern	Macropodidae	Macropodinae	WM	NMV_MJ	6.925	NA	NA	59.78	NA	NA	NA	33.36	12.38	7.33	11.52	0	0	1	1	0	0	1
Petrogale_xanthopus	NMV_C10197	Modern	Macropodidae	Macropodinae	WM	NMV_MJ	8.75	NA	NA	73.62	NA	NA	NA	34.37	10.84	NA	NA	0	0	1	0	0	0	1
Petrogale_xanthopus	NMV_C9486	Modern	Macropodidae	Macropodinae	NMV_lab	NMV_MJ	13	NA	NA	70.29	NA	NA	NA	36.55	11.59	6.33	10.55	0	0	1	1	0	0	1
Procoptodon_goliah	NMV_P28861	Fossil	Macropodidae	Sthenurinae	H	NMV_MJ	232	NA	NA	207.29	NA	NA	NA	100.65	41.42	27.58	32.93	0	0	1	1	0	0	1
Protemnodon_anak	NMV_P159917	Fossil	Macropodidae	Protemnodon	H	NMV_MJ	131	NA	NA	123.91	NA	NA	NA	90.81	34.8	20.53	34.75	0	0	1	1	0	0	1
Protemnodon_anak	NMV_P39132	Fossil	Macropodidae	Protemnodon	H	NMV_MJ	131	NA	NA	118.24	NA	NA	NA	78.81	33.66	18.55	30.88	0	0	1	1	0	0	1
Protemnodon_mamkurra	SAM_P13027	Fossil	Macropodidae	Protemnodon	H	MJIJ	166	NA	NA	NA	NA	NA	NA	125.1	40.04	NA	NA	0	0	1	0	0	0	1
Protemnodon_anak	NMV_P201755	Fossil	Macropodidae	Protemnodon	H	NMV_MJ	131	NA	NA	NA	NA	NA	NA	83.61	29.43	26.18	31.3	0	0	1	1	0	0	1
Protemnodon_anak	NMV_P209937	Fossil	Macropodidae	Protemnodon	H	NMV_MJ	131	NA	NA	115.64	NA	NA	NA	81.16	35.53	20.63	32.06	0	0	1	1	0	0	1
Protemnodon_anak	NMV_P209937_1	Fossil	Macropodidae	Protemnodon	H	NMV_MJ	131	NA	NA	104.06	NA	NA	NA	68.21	30.95	17.99	28.85	0	0	1	1	0	0	1
Protemnodon_anak	NMV_P26548	Fossil	Macropodidae	Protemnodon	H	NMV_MJ	131	NA	NA	NA	NA	NA	NA	102.48	44.03	26.98	33.6	0	0	1	1	0	0	1
Protemnodon_anak	NMV_P39101	Fossil	Macropodidae	Protemnodon	H	NMV_MJ	131	NA	NA	123.72	NA	NA	NA	88.98	35.38	22.76	33.64	0	0	1	1	0	0	1
Protemnodon_anak	NMV_P39105	Fossil	Macropodidae	Protemnodon	H	NMV_MJ	131	NA	NA	122.03	NA	NA	NA	85.96	34.71	20.34	33	0	0	1	1	0	0	1
Setonix_brachyurus	NMV_C23029	Modern	Macropodidae	Macropodinae	WM	NMV_MJ	3	NA	NA	41.04	NA	NA	NA	25.08	8.6	5.95	7.56	0	0	1	1	0	0	1
Simosthenurus_occidentalis	SAM_P20820	Fossil	Sthenurinae	Sthenurinae	Wa	NMV_MJ	112.76	NA	NA	136.47	NA	NA	NA	84.72	34.85	NA	NA	0	0	1	0	0	0	1
Sthenurus_stirlingi	NMV_P150277.2_ NMV_P15028.1	Fossil	Sthenurinae	Sthenurinae	CJ	NMV_MJ	133	NA	NA	160.3	NA	NA	NA	81.12	36.31	18.7	30.38	0	0	1	1	0	0	1
Sthenurus_stirlingi	SAM_P22533	Fossil	Sthenurinae	Sthenurinae	Av_Oth	MJIJ	148	NA	NA	162.83	NA	NA	NA	108.72	42.93	NA	NA	0	0	1	0	0	0	1
Thylogale_billardierii	NMV_C6028	Modern	Macropodidae	Macropodinae	WM	NMV_MJ	6.2	NA	NA	51.14	NA	NA	NA	24.5	9.93	4.7	8.57	0	0	1	1	0	0	1
Wallabia_bicolor	NMV_C23514	Modern	Macropodidae	Macropodinae	WM	NMV_MJ	14.625	NA	NA	92.6433	NA	NA	NA	47.8133	17.2433	9.21	15.4633	0	0	1	1	0	0	1
																	n	89	80	46	31	116	89	134

## Sheet: Key
Key		DOI/ISBN
Mass/length sources
ADW	Animal Diversity Web (https://animaldiversity.org/)	N/A
Av_Oth	Average (mean) of other estimates for the same species in the dataset	N/A
B	Butler et al. (2017)	https://doi.org/10.1016/j.palaeo.2017.08.016
CJ	Christine Janis, personal communication	N/A
CJIJ	Photograph with scale provided by Christine Janis through personal correspondence, measurements taken in ImageJ 1.53K	N/A
D	Dawson (2006)	https://doi.org/10.1080/03115510609506857
GB	Green-Barber et al. (2018)	https://doi.org/10.7882/AZ.2018.019
H	Helgen et al. (2006)	https://doi.org/10.1071/ZO05077
MJIJ	Photograph with scale taken by Megan Jones, measurements taken in ImageJ 1.53K	N/A
NMV_lab	Mass marked on the specimen label, Museums Victoria	N/A
NMV_MJ	NMV specimens measured with callipers by Megan Jones	N/A
RB	CT scans provided by Roger Benson, via the project TEMPO Mammals (Project ID 00000C428) on MorphoSource.org (Duke university). Funding for this collection was provided by the European Research Council (ERC) starting grant TEMPO (ERC-2015-STG-677774). The CT scans were segmented and measurements taken in Avizo	N/A
RR	Rose and Rose (2018)	https://doi.org/10.1093/mspecies/sey012
Sch	Schulz (1997)	https://doi.org/10.1071/MU97049
SD	Silva and Downing (1995)	978-0-8493-2790-2
Sim_M_g	Similar size to Macropus giganteus	N/A
Sim_P_g	Similar size to Protemnodon gilli	N/A
Th	Thornton et al. (2021)	https://doi.org/10.1071/ZO21048
Th_B	Thornton et al. (2021), referencing Bauschulte (1972)	https://doi.org/10.1071/ZO21048
Th_Ja	Thornton et al. (2021), referencing Janis et al. (2014)	https://doi.org/10.1071/ZO21048
Th_McG	Thornton et al. (2021), referencing McGowan et al. (2008)	https://doi.org/10.1071/ZO21048
Wa	Wagstaffe et al. (2022)	https://doi.org/10.1002/jmor.21445
WaIJ	Photograph with scale taken from Wagstaffe et al. (2022), measurements taken in ImageJ 1.53K	N/A
WM	Wilson and Mittermeier (2015)	978-84-96553-99-6
Institution codes
AM	Australian Museum (Sydney, NSW, Australia)
AMNH	American Museum of Natural History (New York, USA)
FMNH	Field Museum of Natural History (Chicago, IL, USA)
NHMUK	Natural History Museum (London, UK)
NMV	Museums Victoria (Melbourne, VIC, Australia)
NTM	Northern Territories Museum and Art Gallery (Alice Springs, NT, Australia)
QM	Queensland Museum (Brisbane, QLD, Australia)
SAM	South Australian Museum (Adelaide, SA, Australia)
UCMP	University of California Museum of Palaeontology (Berkeley, CA, USA)
UMZC	University of Cambridge Museum of Zoology (Cambridge, UK)
WAM	Western Australian Museum (Perth, WA, Australia)
